# Supplementary material for: Development of a Microfluidic Device to Form a Long Chemical Gradient in a Tissue from Both Ends with an Analysis of Its Appearance and Content
Source: Micromachines (Basel). 2021 Nov 29;12(12):1482. doi: 10.3390/mi12121482 (PMC8709218; doi:10.3390/mi12121482)
Supplement: Supplementary file 1 [file micromachines-12-01482-s001.zip]

Archive with 1 entries (1 files):
- micromachines-1464195-supplementary.pdf
